# Supplementary material for: Structure and evolution of double minutes in diagnosis and relapse brain tumors
Source: Acta Neuropathol. 2018 Sep 28;137(1):123–37. doi: 10.1007/s00401-018-1912-1 (PMC6338707; doi:10.1007/s00401-018-1912-1)
Supplement: Supplementary file 4 — Supplementary material 4 (XLSX 22 kb) [file 401_2018_1912_MOESM4_ESM.xlsx]

## Sheet: a) summary
a) Summary of the cases of tumors carrying the two different isoforms of EGFR in TCGA
	EGFRvIII		EGFRxE16
CancerType	Number of cases	% of cases	Number of cases	% of cases	total number of RNAseq
GBM	33	0.190751	16	0.0924855	173
LGG	12	0.0227273	4	0.00757576	528
ESCA	0	0	33	0.19186	172
HNSC	1	0.00183486	26	0.0477064	545
LUSC	1	0.00182482	20	0.0364964	548
STAD	1	0.00246305	7	0.0172414	406
BLCA	0	0	7	0.0161663	433
KIRC	0	0	5	0.00819672	610
BRCA	0	0	4	0.003276	1221
LUAD	0	0	3	0.00504202	595
CESC	0	0	2	0.00649351	308
CHOL	0	0	1	0.0222222	45
LIHC	0	0	1	0.00236407	423
PRAD	0	0	1	0.00182149	549
THCA	0	0	1	0.00176678	566

## Sheet: b) EGFRvIII
b) The supporting splicing reads for EGFRvIII isoform in TCGA RNA-seq
PatientID	CanerType	SampleID	Gender	Ethinicity	Number of splicing junction reads
TCGA-HT-8104	TCGA-LGG	TCGA-HT-8104-01A-11R-2404-07	female	white	27
TCGA-DU-5854	TCGA-LGG	TCGA-DU-5854-01A-11R-1708-07	female	white	110
TCGA-DU-5852	TCGA-LGG	TCGA-DU-5852-01A-11R-1708-07	female	white	41
TCGA-DU-A5TY	TCGA-LGG	TCGA-DU-A5TY-01A-11R-A28M-07	female	white	14
TCGA-DU-6405	TCGA-LGG	TCGA-DU-6405-01A-11R-1708-07	female	white	280
TCGA-HT-A5RA	TCGA-LGG	TCGA-HT-A5RA-01A-11R-A28M-07	female	white	225
TCGA-HT-A5RC	TCGA-LGG	TCGA-HT-A5RC-01A-11R-A28M-07	female	white	60
TCGA-KT-A7W1	TCGA-LGG	TCGA-KT-A7W1-01A-11R-A34F-07	female	white	18
TCGA-D6-6826	TCGA-HNSC	TCGA-D6-6826-01A-11R-1915-07	female	white	100
TCGA-22-1002	TCGA-LUSC	TCGA-22-1002-01A-01R-0692-07	male	white	9
TCGA-CD-A486	TCGA-STAD	TCGA-CD-A486-01A-11R-A24K-31	male	asian	256
TCGA-HT-8011	TCGA-LGG	TCGA-HT-8011-01A-11R-2403-07	male	white	79
TCGA-DU-A7TJ	TCGA-LGG	TCGA-DU-A7TJ-01A-11R-A34R-07	male	black or african american	271
TCGA-CS-6188	TCGA-LGG	TCGA-CS-6188-01A-11R-1896-07	male	white	333
TCGA-VW-A8FI	TCGA-LGG	TCGA-VW-A8FI-01A-11R-A36H-07	male	white	31
TCGA-06-0211	TCGA-GBM	TCGA-06-0211-01B-01R-1849-01	male	white	360
TCGA-06-0750	TCGA-GBM	TCGA-06-0750-01A-01R-1849-01	male	white	4
TCGA-26-5132	TCGA-GBM	TCGA-26-5132-01A-01R-1850-01	male	white	13
TCGA-06-0878	TCGA-GBM	TCGA-06-0878-01A-01R-1849-01	male	white	11
TCGA-41-2572	TCGA-GBM	TCGA-41-2572-01A-01R-1850-01	male	white	23
TCGA-14-1402	TCGA-GBM	TCGA-14-1402-02A-01R-2005-01	female	white	13
TCGA-06-0138	TCGA-GBM	TCGA-06-0138-01A-02R-1849-01	male	white	5
TCGA-76-4926	TCGA-GBM	TCGA-76-4926-01B-01R-1850-01	male	white	77
TCGA-06-0152	TCGA-GBM	TCGA-06-0152-02A-01R-2005-01	male	white	278
TCGA-28-5220	TCGA-GBM	TCGA-28-5220-01A-01R-1850-01	male	white	48
TCGA-06-5414	TCGA-GBM	TCGA-06-5414-01A-01R-1849-01	male	white	632
TCGA-06-0211	TCGA-GBM	TCGA-06-0211-01A-01R-1849-01	male	white	145
TCGA-06-0158	TCGA-GBM	TCGA-06-0158-01A-01R-1849-01	male	white	121
TCGA-76-4932	TCGA-GBM	TCGA-76-4932-01A-01R-1850-01	female	white	128
TCGA-06-0645	TCGA-GBM	TCGA-06-0645-01A-01R-1849-01	female	white	10
TCGA-06-2564	TCGA-GBM	TCGA-06-2564-01A-01R-1849-01	male	white	317
TCGA-19-2620	TCGA-GBM	TCGA-19-2620-01A-01R-1850-01	male	white	33
TCGA-14-0787	TCGA-GBM	TCGA-14-0787-01A-01R-1849-01	male	asian	37
TCGA-14-2554	TCGA-GBM	TCGA-14-2554-01A-01R-1850-01	female	white	112
TCGA-12-1597	TCGA-GBM	TCGA-12-1597-01B-01R-1849-01	female	white	6
TCGA-14-0789	TCGA-GBM	TCGA-14-0789-01A-01R-1849-01	male	white	110
TCGA-32-1980	TCGA-GBM	TCGA-32-1980-01A-01R-1850-01	male	white	5
TCGA-06-0125	TCGA-GBM	TCGA-06-0125-01A-01R-1849-01	female	white	22
TCGA-06-0219	TCGA-GBM	TCGA-06-0219-01A-01R-1849-01	male	white	19
TCGA-19-2624	TCGA-GBM	TCGA-19-2624-01A-01R-1850-01	male	white	18
TCGA-28-1753	TCGA-GBM	TCGA-28-1753-01A-01R-1850-01	male	white	57
TCGA-28-5204	TCGA-GBM	TCGA-28-5204-01A-01R-1850-01	male	white	320
TCGA-06-5408	TCGA-GBM	TCGA-06-5408-01A-01R-1849-01	female	white	526
TCGA-06-0745	TCGA-GBM	TCGA-06-0745-01A-01R-1849-01	male	white	72
TCGA-06-0646	TCGA-GBM	TCGA-06-0646-01A-01R-1849-01	male	white	82
TCGA-28-1747	TCGA-GBM	TCGA-28-1747-01C-01R-1850-01	male	white	17
TCGA-12-5295	TCGA-GBM	TCGA-12-5295-01A-01R-1849-01	female	white	130
TCGA-12-3652	TCGA-GBM	TCGA-12-3652-01A-01R-1849-01	male	white	185

## Sheet: c) exonXe16
c) The supporting splicing reads for EGFRvIII isoform in TCGA RNA-seq
PatientID	CanerType	SampleID	Gender	Ethinicity	Number of splicing junction reads	EGFRvIII positive?
TCGA-CF-A1HS	TCGA-BLCA	TCGA-CF-A1HS-01A-11R-A13Y-07	female	asian	4
TCGA-FT-A3EE	TCGA-BLCA	TCGA-FT-A3EE-01A-11R-A206-07	female	white	9
TCGA-FD-A62S	TCGA-BLCA	TCGA-FD-A62S-01A-11R-A30C-07	female	black or african american	7
TCGA-GC-A3RB	TCGA-BLCA	TCGA-GC-A3RB-01A-12R-A220-07	male	white	38
TCGA-BT-A3PJ	TCGA-BLCA	TCGA-BT-A3PJ-01A-21R-A220-07	male	white	32
TCGA-FJ-A3ZE	TCGA-BLCA	TCGA-FJ-A3ZE-01A-11R-A23N-07	male	white	3
TCGA-HQ-A5NE	TCGA-BLCA	TCGA-HQ-A5NE-01A-12R-A28M-07	male	not reported	3
TCGA-E2-A150	TCGA-BRCA	TCGA-E2-A150-01A-11R-A12D-07	female	white	53
TCGA-BH-A18P	TCGA-BRCA	TCGA-BH-A18P-11A-43R-A12D-07	female	white	6
TCGA-AR-A24Q	TCGA-BRCA	TCGA-AR-A24Q-01A-12R-A169-07	female	white	4
TCGA-A8-A07R	TCGA-BRCA	TCGA-A8-A07R-01A-21R-A034-07	female	not reported	4
TCGA-JX-A3PZ	TCGA-CESC	TCGA-JX-A3PZ-01A-11R-A32Y-07	female	white	3
TCGA-HM-A4S6	TCGA-CESC	TCGA-HM-A4S6-01A-11R-A26T-07	female	white	5
TCGA-ZH-A8Y6	TCGA-CHOL	TCGA-ZH-A8Y6-01A-11R-A41I-07	female	black or african american	3
TCGA-L5-A88Z	TCGA-ESCA	TCGA-L5-A88Z-01A-11R-A36D-31	female	white	5
TCGA-L5-A4OJ	TCGA-ESCA	TCGA-L5-A4OJ-01A-11R-A260-31	female	white	78
TCGA-LN-A9FP	TCGA-ESCA	TCGA-LN-A9FP-01A-31R-A38D-31	female	asian	30
TCGA-VR-AA4G	TCGA-ESCA	TCGA-VR-AA4G-01A-11R-A37I-31	female	white	10
TCGA-JY-A6FD	TCGA-ESCA	TCGA-JY-A6FD-01A-11R-A336-31	female	asian	20
TCGA-VR-A8EY	TCGA-ESCA	TCGA-VR-A8EY-01A-11R-A36D-31	female	white	92
TCGA-L5-A88W	TCGA-ESCA	TCGA-L5-A88W-01A-11R-A354-31	male	white	4
TCGA-IG-A97I	TCGA-ESCA	TCGA-IG-A97I-01A-11R-A38D-31	male	white	5
TCGA-LN-A9FR	TCGA-ESCA	TCGA-LN-A9FR-01A-11R-A38D-31	male	asian	13
TCGA-LN-A49X	TCGA-ESCA	TCGA-LN-A49X-01A-31R-A260-31	male	asian	14
TCGA-LN-A5U6	TCGA-ESCA	TCGA-LN-A5U6-01A-11R-A28J-31	male	asian	14
TCGA-LN-A7HX	TCGA-ESCA	TCGA-LN-A7HX-01A-11R-A336-31	male	asian	8
TCGA-LN-A4A8	TCGA-ESCA	TCGA-LN-A4A8-01A-32R-A260-31	male	asian	97
TCGA-LN-A5U7	TCGA-ESCA	TCGA-LN-A5U7-01A-11R-A31P-31	male	asian	29
TCGA-V5-A7RC	TCGA-ESCA	TCGA-V5-A7RC-06A-11R-A406-31	male	black or african american	4
TCGA-VR-AA7I	TCGA-ESCA	TCGA-VR-AA7I-01A-11R-A406-31	male	white	6
TCGA-LN-A7HW	TCGA-ESCA	TCGA-LN-A7HW-01A-22R-A354-31	male	asian	3
TCGA-L5-A88T	TCGA-ESCA	TCGA-L5-A88T-01A-11R-A354-31	male	white	9
TCGA-V5-AASX	TCGA-ESCA	TCGA-V5-AASX-11A-11R-A38D-31	male	white	5
TCGA-JY-A6FA	TCGA-ESCA	TCGA-JY-A6FA-01A-11R-A336-31	male	asian	10
TCGA-Z6-A9VB	TCGA-ESCA	TCGA-Z6-A9VB-01A-21R-A37I-31	male	white	4
TCGA-IG-A50L	TCGA-ESCA	TCGA-IG-A50L-01A-11R-A260-31	male	asian	21
TCGA-L5-A8NN	TCGA-ESCA	TCGA-L5-A8NN-01A-11R-A37I-31	male	white	3
TCGA-IG-A5B8	TCGA-ESCA	TCGA-IG-A5B8-01A-11R-A28J-31	male	white	4
TCGA-LN-A49O	TCGA-ESCA	TCGA-LN-A49O-01A-11R-A24K-31	male	asian	14
TCGA-VR-A8ER	TCGA-ESCA	TCGA-VR-A8ER-01A-11R-A36D-31	male	not reported	6
TCGA-VR-A8EP	TCGA-ESCA	TCGA-VR-A8EP-01A-31R-A406-31	male	white	5
TCGA-R6-A8W8	TCGA-ESCA	TCGA-R6-A8W8-01B-11R-A37I-31	male	white	43
TCGA-S8-A6BW	TCGA-ESCA	TCGA-S8-A6BW-01A-11R-A31P-31	male	white	11
TCGA-XP-A8T8	TCGA-ESCA	TCGA-XP-A8T8-01A-11R-A36D-31	male	black or african american	11
TCGA-LN-A49Y	TCGA-ESCA	TCGA-LN-A49Y-01A-11R-A260-31	male	asian	17
TCGA-LN-A4A3	TCGA-ESCA	TCGA-LN-A4A3-01A-11R-A260-31	male	asian	42
TCGA-L5-A4OQ	TCGA-ESCA	TCGA-L5-A4OQ-11A-12R-A260-31	male	white	4
TCGA-26-5139	TCGA-GBM	TCGA-26-5139-01A-01R-1850-01	female	white	6
TCGA-06-0125	TCGA-GBM	TCGA-06-0125-02A-11R-2005-01	female	white	30	Yes
TCGA-06-0645	TCGA-GBM	TCGA-06-0645-01A-01R-1849-01	female	white	8	Yes
TCGA-14-2554	TCGA-GBM	TCGA-14-2554-01A-01R-1850-01	female	white	9	Yes
TCGA-76-4931	TCGA-GBM	TCGA-76-4931-01A-01R-1850-01	female	white	10
TCGA-12-5295	TCGA-GBM	TCGA-12-5295-01A-01R-1849-01	female	white	3	Yes
TCGA-06-0747	TCGA-GBM	TCGA-06-0747-01A-01R-1849-01	male	white	24
TCGA-32-2638	TCGA-GBM	TCGA-32-2638-01A-01R-1850-01	male	white	45
TCGA-12-0619	TCGA-GBM	TCGA-12-0619-01A-01R-1849-01	male	white	19
TCGA-06-0187	TCGA-GBM	TCGA-06-0187-01A-01R-1849-01	male	white	54
TCGA-12-3650	TCGA-GBM	TCGA-12-3650-01A-01R-1849-01	male	white	7
TCGA-06-2557	TCGA-GBM	TCGA-06-2557-01A-01R-1849-01	male	black or african american	31
TCGA-06-0152	TCGA-GBM	TCGA-06-0152-02A-01R-2005-01	male	white	12	Yes
TCGA-28-2514	TCGA-GBM	TCGA-28-2514-01A-02R-1850-01	male	asian	88
TCGA-06-2564	TCGA-GBM	TCGA-06-2564-01A-01R-1849-01	male	white	44	Yes
TCGA-32-1970	TCGA-GBM	TCGA-32-1970-01A-01R-1850-01	male	white	22
TCGA-CQ-6219	TCGA-HNSC	TCGA-CQ-6219-01A-11R-1915-07	female	white	4
TCGA-CN-6021	TCGA-HNSC	TCGA-CN-6021-01A-11R-1686-07	female	white	4
TCGA-CR-6478	TCGA-HNSC	TCGA-CR-6478-01A-11R-1873-07	female	white	14
TCGA-CV-7102	TCGA-HNSC	TCGA-CV-7102-01A-11R-2016-07	female	white	41
TCGA-BA-5557	TCGA-HNSC	TCGA-BA-5557-01A-01R-1514-07	female	not reported	4
TCGA-P3-A6T0	TCGA-HNSC	TCGA-P3-A6T0-01A-12R-A34R-07	female	white	4
TCGA-CN-5367	TCGA-HNSC	TCGA-CN-5367-01A-01R-1436-07	female	white	8
TCGA-CV-6959	TCGA-HNSC	TCGA-CV-6959-01A-11R-1915-07	male	white	66
TCGA-CR-7364	TCGA-HNSC	TCGA-CR-7364-01A-11R-2016-07	male	white	41
TCGA-CV-7091	TCGA-HNSC	TCGA-CV-7091-01A-11R-2016-07	male	white	5
TCGA-CV-6933	TCGA-HNSC	TCGA-CV-6933-01A-11R-1915-07	male	white	68
TCGA-CN-4738	TCGA-HNSC	TCGA-CN-4738-01A-02R-1514-07	male	white	45
TCGA-CR-6474	TCGA-HNSC	TCGA-CR-6474-01A-11R-1873-07	male	white	26
TCGA-CN-5356	TCGA-HNSC	TCGA-CN-5356-01A-01R-1436-07	male	white	15
TCGA-CV-6960	TCGA-HNSC	TCGA-CV-6960-01A-41R-2016-07	male	black or african american	58
TCGA-CV-7433	TCGA-HNSC	TCGA-CV-7433-01A-11R-2132-07	male	white	4
TCGA-CN-5360	TCGA-HNSC	TCGA-CN-5360-01A-01R-1436-07	male	white	6
TCGA-CV-6935	TCGA-HNSC	TCGA-CV-6935-01A-11R-1915-07	male	white	6
TCGA-CN-A6V3	TCGA-HNSC	TCGA-CN-A6V3-01A-12R-A34R-07	male	white	7
TCGA-CN-6994	TCGA-HNSC	TCGA-CN-6994-01A-11R-1915-07	male	white	6
TCGA-CN-6998	TCGA-HNSC	TCGA-CN-6998-01A-23R-2016-07	male	white	4
TCGA-BB-A5HY	TCGA-HNSC	TCGA-BB-A5HY-01A-11R-A28V-07	male	white	10
TCGA-CN-5359	TCGA-HNSC	TCGA-CN-5359-01A-01R-1436-07	male	white	7
TCGA-BB-A5HU	TCGA-HNSC	TCGA-BB-A5HU-01A-11R-A28V-07	male	white	20
TCGA-P3-A6SX	TCGA-HNSC	TCGA-P3-A6SX-01A-11R-A34R-07	male	white	3
TCGA-CV-6954	TCGA-HNSC	TCGA-CV-6954-01A-11R-1915-07	male	black or african american	5
TCGA-B0-4838	TCGA-KIRC	TCGA-B0-4838-01A-01R-1305-07	female	white	5
TCGA-B8-5159	TCGA-KIRC	TCGA-B8-5159-01A-01R-1420-07	female	white	9
TCGA-B4-5377	TCGA-KIRC	TCGA-B4-5377-01A-01R-1503-07	female	white	13
TCGA-BP-5200	TCGA-KIRC	TCGA-BP-5200-01A-01R-1426-07	male	white	7
TCGA-A3-3357	TCGA-KIRC	TCGA-A3-3357-01A-02R-1420-07	male	white	3
TCGA-HT-8104	TCGA-LGG	TCGA-HT-8104-01A-11R-2404-07	female	white	134
TCGA-HT-A5RC	TCGA-LGG	TCGA-HT-A5RC-01A-11R-A28M-07	female	white	46	Yes
TCGA-TQ-A7RN	TCGA-LGG	TCGA-TQ-A7RN-01A-11R-A33Z-07	male	white	7
TCGA-DU-A7TD	TCGA-LGG	TCGA-DU-A7TD-01A-12R-A34F-07	male	white	72
TCGA-G3-A3CG	TCGA-LIHC	TCGA-G3-A3CG-01A-11R-A213-07	male	white	4
TCGA-MP-A4TF	TCGA-LUAD	TCGA-MP-A4TF-01A-11R-A262-07	female	white	4
TCGA-44-6147	TCGA-LUAD	TCGA-44-6147-11A-01R-1858-07	female	white	3
TCGA-MP-A4T8	TCGA-LUAD	TCGA-MP-A4T8-01A-11R-A24X-07	male	not reported	3
TCGA-43-7657	TCGA-LUSC	TCGA-43-7657-01A-31R-2125-07	female	white	12
TCGA-98-8020	TCGA-LUSC	TCGA-98-8020-01A-11R-2247-07	female	black or african american	12
TCGA-60-2710	TCGA-LUSC	TCGA-60-2710-01A-01R-0851-07	female	white	5
TCGA-NC-A5HR	TCGA-LUSC	TCGA-NC-A5HR-01A-21R-A26W-07	female	white	3
TCGA-77-6845	TCGA-LUSC	TCGA-77-6845-01A-11R-1949-07	male	white	11
TCGA-39-5040	TCGA-LUSC	TCGA-39-5040-01A-21R-2125-07	male	white	26
TCGA-66-2768	TCGA-LUSC	TCGA-66-2768-01A-01R-0851-07	male	not reported	7
TCGA-66-2790	TCGA-LUSC	TCGA-66-2790-01A-01R-0980-07	male	not reported	10
TCGA-66-2792	TCGA-LUSC	TCGA-66-2792-01A-01R-0980-07	male	not reported	32
TCGA-43-6771	TCGA-LUSC	TCGA-43-6771-01A-11R-1820-07	male	white	15
TCGA-58-A46L	TCGA-LUSC	TCGA-58-A46L-01A-11R-A24H-07	male	white	15
TCGA-22-5473	TCGA-LUSC	TCGA-22-5473-01A-01R-1635-07	male	white	13
TCGA-58-8392	TCGA-LUSC	TCGA-58-8392-01A-11R-2326-07	male	white	9
TCGA-70-6723	TCGA-LUSC	TCGA-70-6723-01A-11R-1820-07	male	asian	81
TCGA-70-6722	TCGA-LUSC	TCGA-70-6722-01A-11R-1820-07	male	asian	76
TCGA-60-2722	TCGA-LUSC	TCGA-60-2722-01A-01R-0851-07	male	white	6
TCGA-85-7696	TCGA-LUSC	TCGA-85-7696-01A-11R-2125-07	male	white	4
TCGA-22-5472	TCGA-LUSC	TCGA-22-5472-11A-11R-1635-07	male	white	3
TCGA-58-8386	TCGA-LUSC	TCGA-58-8386-01A-11R-2296-07	male	not reported	41
TCGA-21-A5DI	TCGA-LUSC	TCGA-21-A5DI-01A-31R-A26W-07	male	white	15
TCGA-HC-7748	TCGA-PRAD	TCGA-HC-7748-01A-11R-2118-07	male	white	7
TCGA-BR-6803	TCGA-STAD	TCGA-BR-6803-01A-11R-1884-13	female	white	3
TCGA-CD-8528	TCGA-STAD	TCGA-CD-8528-01A-11R-2343-13	female	asian	36
TCGA-FP-7829	TCGA-STAD	TCGA-FP-7829-11A-01R-2055-13	male	white	10
TCGA-IN-7806	TCGA-STAD	TCGA-IN-7806-11A-01R-2055-13	male	white	7
TCGA-D7-6822	TCGA-STAD	TCGA-D7-6822-01A-11R-1884-13	male	white	4
TCGA-VQ-AA6A	TCGA-STAD	TCGA-VQ-AA6A-01A-11R-A414-31	male	white	7
TCGA-FP-A4BF	TCGA-STAD	TCGA-FP-A4BF-01A-12R-A36D-31	male	white	14
TCGA-EL-A3T1	TCGA-THCA	TCGA-EL-A3T1-01A-11R-A22L-07	female	black or african american	6
